# Supplementary material for: Microbiological quality and genotoxicity of domestic water sources: A combined approach using Micro Biological Survey method and mutagenesis assay (micronucleus test) in root tips of Vicia faba in the West region of Cameroon
Source: PLoS One. 2021 Feb 4;16(2):e0245379. doi: 10.1371/journal.pone.0245379 (PMC7861400; doi:10.1371/journal.pone.0245379)
Supplement: S1 Dataset — (XLS) [file pone.0245379.s001.xls]

## Sheet: Sheet1
Sample N°	Sampling location	Water source categories	Type of sources	Approx. Depth (feets)	Distance to the nearest household	chlorinated	pH	Temperature	Color	Turbidity	Résultats 12h	Résultats 19h	Résultats 24h	Contamination	Concentration	Génotoxicité
8	Bamenzi	Protected dug well	Protected	11	2	Yes	6.3	23	Claire	Non	Négatif	Négatif	Négatif	Non	Black	Non active
6	Banengo	Protected spring	Protected		5	No	6.3	23	Claire	Non	Négatif	Négatif	Positif	Oui	24 hours (1 < x < 10 CFU/ml)	Non active
7	Banengo	Unprotected dug well	Umprotected	10	4	Yes	6	23	Claire	Non	Négatif	Positif		Oui	19 hours (10 < x < 103 CFU/ml)	Non active
12	Djeleng	Unprotected dug well	Umprotected	9	5	Yes	5.7	23	Claire	Non	Positif			Oui	12 hours (> 103 CFU/ml)	Non active
11	Djemoun	Unprotected dug well	Umprotected	12	5	Yes	6.1	24	Claire	Non	Positif			Oui	12 hours (> 103 CFU/ml)	Non active
10	Famla	Protected spring	Protected		6	No	6.7	24	Claire	Non	Positif			Oui	12 hours (> 103 CFU/ml)	Active
18	Kamkop	Protected spring	Protected		7	No	6.9	23	Claire	Non	Négatif	Positif		Oui	19 hours (10 < x < 103 CFU/ml)	Non active
19	Kamkop	Unprotected dug well	Umprotected	7	5	No	6.2	23	Claire	Non	Négatif	Positif		Oui	19 hours (10 < x < 103 CFU/ml)	Non active
20	Koptchou	Drinking water drilling	Protected	20		No	7.6	23	Claire	Non	Négatif	Positif		Oui	19 hours (10 < x < 103 CFU/ml)	Non active
21	Koptchou	Protected dug well	Protected	9	2	Yes	6.5	23	Claire	Non	Négatif	Négatif	Négatif	Non	Black	Non active
13	Kouogouo	Unprotected dug well	Umprotected	11	2	Yes	5.5	22	Claire	Non	Négatif	Positif		Oui	19 hours (10 < x < 103 CFU/ml)	Active
14	Kouogouo	Protected dug well	Protected	7	5	Yes	6.9	22	Claire	Non	Positif			Oui	12 hours (> 103 CFU/ml)	Active
22	Ndiangdam	Protected dug well	Protected	10	3	Yes	6.8	23	Claire	Non	Négatif	Positif		Oui	19 hours (10 < x < 103 CFU/ml)	Non active
1	Ngwache	Protected spring	Protected		5	No	6.8	24	Claire	Non	Négatif	Négatif	Positif	Oui	24 hours (1 < x < 10 CFU/ml)	Non active
2	Ngwache	river	Umprotected		5	No	8.3	24	Jaunatre	Oui	Positif			Oui	12 hours (> 103 CFU/ml)	Active
9	Tamdja	Protected dug well	Protected	10	5	No	6.5	24	Claire	Non	Négatif	Positif		Oui	19 hours (10 < x < 103 CFU/ml)	Non active
16	Tchitchap ville	Protected spring	Protected		6	No	6.8	23	Claire	Non	Négatif	Positif		Oui	19 hours (10 < x < 103 CFU/ml)	Active
17	Tchitchap ville	Unprotected dug well	Umprotected	12	4	No	6.4	23	Claire	Non	Négatif	Positif		Oui	19 hours (10 < x < 103 CFU/ml)	Active
3	Toket	Umprotected spring	Umprotected	0.8	100	No	6.4	24	Claire	Non	Positif			Oui	12 hours (> 103 CFU/ml)	Active
4	Toket	Protected dug well	Protected	11	2	No	7.3	23	Claire	Non	Positif			Oui	12 hours (> 103 CFU/ml)	Non active
15	Tougang village	Unprotected dug well	Umprotected	8	1	Yes	6	23	Claire	Non	Négatif	Positif		Oui	19 hours (10 < x < 103 CFU/ml)	Non active
5	Tyo ville	Unprotected dug well	Umprotected	17	2	No	6	26	Jaunatre	Oui	Positif			Oui	12 hours (> 103 CFU/ml)	Non active
